# Supplementary material for: Extraction of Omega-3 Fatty Acids from Atlantic Sea Cucumber (Cucumaria frondosa) Viscera Using Supercritical Carbon Dioxide
Source: Mar Drugs. 2024 Aug 12;22(8):366. doi: 10.3390/md22080366 (PMC11355705; doi:10.3390/md22080366)
Supplement: Supplementary file 1 [file marinedrugs-22-00366-s001.zip]

Archive with 1 entries (1 files):
- marinedrugs-3134003-supplementary.pdf
